# Supplementary material for: Latanoprost could exacerbate the progression of presbyopia
Source: PLoS One. 2019 Jan 31;14(1):e0211631. doi: 10.1371/journal.pone.0211631 (PMC6355011; doi:10.1371/journal.pone.0211631)
Supplement: S1 Table — (XLS) [file pone.0211631.s001.xls]

## Sheet: AyakiData
	Latanoprost/Control	Age	Male=1,Female=0	Near Add Power (D)	Spherical Error OD (diopterx100)	Astigma OD (diopterx100)	Angle OD				Spherical Equiv OD (diopterx100)		Anisometropia (diopterx100)	IOP OD						CUPPING OD (%)		MD（dB, HFA30-2）OD		GCC (μM)
	Latanoprost+Timolol	50	1	2.25	-475	100	100	-500	75	80	-525	-537.5	12.5	15	13	67	51	58	70	91	73	-10	-3	61.5
	Latanoprost+Timolol	52	1	2	-650	50	180	-850	50	60	-675	-875	200	11	10	90	94	98	95	80	81	-3	-3	94.25
	Latanoprost+Timolol	43	0	0	-900	0		-825	0		-900	-825	75	13	13	97	84	71	77	73	74	-3	-1	82.25
	Latanoprost+Timolol	50	1	2.25	-500	125	80	-525	75	80	-562.5	-562.5	0	16	15	79	42	71	52	87	79	-9	-3	61
	Latanoprost+Timolol	59	0	3	-75	25	120	-50	75	90	-87.5	-87.5	0	14	14	103	71	75	51	85	89	-1	-1	75
	Latanoprost+Timolol	59	0	3	-75	25	120	-75	25	90	-87.5	-87.5	0	9	10	137	85	123	88	88	98	-1	-1	108.25
	Latanoprost	53	0	0	0	0		0	0		0	0	0	17	17	115	103	117	71	66	89			101.5
	Latanoprost	52	1	2.5	-750	50	70	-750	25	95	-775	-762.5	12.5	12	13	80	113	80	88	72	53	-1	-5	90.25
	Latanoprost	46	1	1.75	-675	0		-525	25	180	-675	-537.5	137.5	14	14					80	80
	Latanoprost	56	0	3	-300	150	180	-300	150	180	-375	-375	0	13	11					50	70
	Latanoprost	50	1	2	-700	25	70	-725	50	100	-712.5	-750	37.5	18	24	93	113	89	93	82	97	-2	-3	97
	Latanoprost	53	1	2.5	-1050	0		-1075	0		-1050	-1075	25	12	7
	Latanoprost	41	0	0.75	-425	100	180	-375	125	170	-475	-437.5	37.5	11	13	88	96	90	85	64	87	-1	-6	89.75
	Latanoprost	53	0	2.5	-1275	25	80	-1300	0		-1287.5	-1300	12.5	14	11
	Latanoprost	50	1	2	-700	50	75	-750	75	100	-725	-787.5	62.5	14	14	84	95	60	83	78	91	-3	-6	80.5
	Latanoprost	54	1	2	-100	0		-125	0		-100	-125	25	13	14
	Latanoprost	48	0	1.75	-475	75	5	-500	100	160	-512.5	-550	37.5	14	19	81	68	84	49	97	89	-7	-6	70.5
	Latanoprost	49	0	2	-550	25	45	-600	50	165	-562.5	-625	62.5	16	14	86	87	76	66	91	94	-6	-7	78.75
	Latanoprost	61	0	3	-375	125	90	-325	75	100	-437.5	-362.5	75	13	14	65	49	48	85	85	74	-16	-8	61.75
	Latanoprost	52	0	1.75	-1075	50	90	-1100	50	100	-1100	-1125	25	15	17	72	144	100	106	72	62	-1	-2	105.5
	Latanoprost	59	0	0	25	75	100	-50	50	75	-12.5	-75	62.5	12	11	80	82	74	66	89	90	-1	-4	75.5
	Latanoprost	50	0	1.5	-800	100	180	-850	50	155	-850	-875	25	19	13
	Latanoprost	44	0	0.5	200	50	175	-150	0		175	-150	325	17	14
	Control	44	0	0	-125	0		-100	0		-125	-100	25	12	12
	Control	42	0	0.5	-525	75	20	-500	100	170	-562.5	-550	12.5	16	16
	Control	44	0	0	-350	0		-350	0		-350	-350	0	15	12
	Control	44	0	0	-350	50	170	-325	50	20	-375	-350	25	16	15
	Control	45	0	1.25	-450	75	165	-425	50	5	-487.5	-450	37.5	13	15
	Control	45	0	0.75	-100	25	170	-100	25	180	-112.5	-112.5	0	17	16
	Control	46	0	1.25	-550	25	160	-550	75	180	-562.5	-587.5	25	17	17
	Control	52	0	2	-150	125	160	-250	25	150	-212.5	-262.5	50
	Control	53	0	1.75	-775	125	40	-650	100	150	-837.5	-700	137.5	14	15
	Control	54	0	2	-575	0		-600	0		-575	-600	25	11	12
	Control	54	0	2.25	-600	50	10	-375	100	15	-625	-425	200	14	15
	Control	40	0	0	-175	75	95	-150	0		-212.5	-150	62.5	18	18
	Control	41	0	0	-350	0		-375	0		-350	-375	25	10	10
	Control	42	0	0	-400	0		-375	0		-400	-375	25	13	16
	Control	42	0	0	-700	0		-700	0		-700	-700	0	18	16
	Control	43	0	1.5	-75	100	90	-50	150	80	-125	-125	0	12	13
	Control	45	0	1.5	-650	300	15	-700	275	170	-800	-837.5	37.5	12	13
	Control	45	0	1.5	-25	25	80	-50	0		-37.5	-50	12.5	14	11
	Control	45	0	1.5	-500	25	150	-350	75	135	-512.5	-387.5	125	13	11
	Control	46	0	0.75	-475	0		-400	0		-475	-400	75	14	14
	Control	47	0	0.75	-75	0		-50	50	95	-75	-75	0	11	10
	Control	47	0	0.75	-75	0		-50	50	95	-75	-75	0	11	10
	Control	47	0	1.25	-800	100	10	-900	25	170	-850	-912.5	62.5	12	11
	Control	47	0	2	-575	0		-675	75	150	-575	-712.5	137.5	11	13
	Control	52	0	2	-275	50	155	-325	50	30	-300	-350	50	23	23
	Control	53	0	2.5	50	50	70	0	0		25	0	25	17	17
	Control	54	0	2.25	-225	125	180	-100	125	180	-287.5	-162.5	125	10	10
	Control	54	0	2.25	-200	0		-200	0		-200	-200	0	10	11
	Control	54	0	2	-250	0		-225	50	60	-250	-250	0	12	13
	Control	58	0	2.5	-575	100	90	-775	25	100	-625	-787.5	162.5	14	15
	Control	59	0	2.5	-650	50	60	-750	50	70	-675	-775	100	19	19
	Control	66	0	3	-250	125	90	-200	100	100	-312.5	-250	62.5	17	15
	Control	68	0	3	125	150	95	75	125	95	50	12.5	37.5	14	16
	Control	40	0	0	-425	175	5	-450	0		-512.5	-450	62.5	16	15
	Control	41	0	0	-725	100	5	-725	150	5	-775	-800	25	22	18
	Control	42	0	0.75	-375	150	10	-425	50	145	-450	-450	0	13	14
	Control	42	0	0.75	-525	25	170	-425	150	170	-537.5	-500	37.5	15	15
	Control	42	0	0	-325	0		-225	0		-325	-225	100	15	14
	Control	42	0	0.5	-750	0		-750	0		-750	-750	0	17	15
	Control	42	0	0	-300	0		-225	0		-300	-225	75	10	12
	Control	42	0	0	-250	0		-300	0		-250	-300	50
	Control	43	0	0	-700	75	180	-600	200	10	-737.5	-700	37.5	22	22
	Control	44	0	0.75	-100	0		-200	0		-100	-200	100	14	14
	Control	45	0	1.75	-200	400	180	-275	300	180	-400	-425	25	10	10
	Control	45	0	0	-925	50	175	-850	50	15	-950	-875	75	20	18
	Control	45	0	0.5	-350	0		-350	0		-350	-350	0	8	9
	Control	46	0	1	-475	0		-475	25	5	-475	-487.5	12.5	16	17
	Control	46	0	1	-650	175	180	-650	100	180	-737.5	-700	37.5	15	16
	Control	46	0	0	-475	0		-750	50	170	-475	-775	300	16	15
	Control	47	0	0	-300	75	95	-250	50	80	-337.5	-275	62.5	11	10
	Control	48	0	1.5	-125	50	110	-125	50	75	-150	-150	0	12	13
	Control	48	0	2	-900	100	30	-850	200	180	-950	-950	0	14	13
	Control	49	0	1.5	-475	0		-575	0		-475	-575	100	15	15
	Control	49	0	1.75	-325	250	180	-450	0		-450	-450	0	18	15
	Control	51	0	1.75	-25	25	100	0	25	75	-37.5	-12.5	25	14	14
	Control	53	0	2
	Control	53	0	2	-825	25	135	-575	0		-837.5	-575	262.5	14	14
	Control	53	0	2.5	-550	150	180	-475	75	180	-625	-512.5	112.5	14	14
	Control	53	0	0	25	0		50	0		25	50	25	17	17
	Control	53	0	2.5	-525	25	100	-425	25	65	-537.5	-437.5	100	11	12
	Control	54	0	2.25	-475	0		-550	25	120	-475	-562.5	87.5	13	13
	Control	54	0	2.25	-75	75	90	-25	75	100	-112.5	-62.5	50	13	13
	Control	55	0	2	-650	75	40	-650	0		-687.5	-650	37.5	20	19
	Control	55	0	2.25	-450	50	60	-425	25	120	-475	-437.5	37.5	16	16
	Control	55	0	2.5	-425	50	15	-425	50	15	-450	-450	0	13	13
	Control	55	0	2.5	-1500	300	170	-1400	300	180	-1650	-1550	100	13	11
	Control	56	0	2.25	-600	0		-625	50	100	-600	-650	50	15	14
	Control	60	0	3	-500	225	10	-425	275	175	-612.5	-562.5	50	13	12
	Control	66	0	2.75	-750	50	100	-650	50	180	-775	-675	100	15	14
	Control	68	0	2.75	-475	75	85	-550	0		-512.5	-550	37.5	17	20
	Control	40	0	0.25	-325	0		-300	25	80	-325	-312.5	12.5	16	14
	Control	40	0	0	-375	100	165	-375	75	5	-425	-412.5	12.5	15	15
	Control	41	0	0	-400	0		-375	0		-400	-375	25	13	16
	Control	43	0	0	-275	0		-250	0		-275	-250	25	12	13
	Control	43	0	0	-650	0		-600	50	165	-650	-625	25	15	13
	Control	43	0	0	-225	25	180	-200	0		-237.5	-200	37.5	11	13
	Control	44	0	1	-450	100	170	-425	50	170	-500	-450	50	18	18
	Control	44	0	0	-300	50	180	-425	50	10	-325	-450	125	10	9
	Control	44	0	1.25	-400	0		-600	0		-400	-600	200	17	17
	Control	45	0	0	-375	0		-300	50	180	-375	-325	50	16	14
	Control	45	0	0	-375	0		-300	50	180	-375	-325	50	16	14
	Control	45	0	1	-200	25	180	-200	0		-212.5	-200	12.5	17	17
	Control	48	0	2	-525	0		-525	0		-525	-525	0	15	15
	Control	50	0	1.75	-150	0		-150	25	180	-150	-162.5	12.5	14	12
	Control	51	0	1.75	-100	125	90	-125	125	90	-162.5	-187.5	25	17	17
	Control	51	0	2	-675	0		-575	0		-675	-575	100	13	15
	Control	53	0	2.25	-250	150	95	-275	75	115	-325	-312.5	12.5	20	21
	Control	53	0	2.25	-250	50	95	-150	25	90	-275	-162.5	112.5	16	17
	Control	55	0	2.25	-525	50	100	-650	50	75	-550	-675	125	19	20
	Control	56	0	2.5	-850	150	180	-800	75	150	-925	-837.5	87.5	16	15
	Control	56	0	2.25	-350	0		-350	50	30	-350	-375	25	20	20
	Control	58	0	2.75	-675	25	90	-750	75	100	-687.5	-787.5	100	14	12
	Control	60	0	2.5	200	125	90	150	25	80	137.5	137.5	0	12	10
	Control	60	0	2.5	-25	25	85	25	50	100	-37.5	0	37.5	16	16
	Control	62	0	3	150	25	155	150	25	110	137.5	137.5	0	15	15
	Control	66	0	3	-600	0		-550	100	10	-600	-600	0	14	13
	Control	49	0	2	-875	75	25	-850	100	175	-912.5	-900	12.5	12	13
	Control	53	0	1.25	-1350	75	150	-1425	100	180	-1387.5	-1475	87.5	16	14
	Control	45	0	1.25	-550	75	85	-650	50	90	-587.5	-675	87.5	17	17
	Control	45	0	1.5	-1175	125	80	-1000	100	90	-1237.5	-1050	187.5	19	20
	Control	45	0	1.5	25	50	100	75	0		0	75	75	20	20
	Control	45	0	2	-825	25	60	-875	150	170	-837.5	-950	112.5	13	15
	Control	45	0	0.5	-50	0		-25	0		-50	-25	25	15	13
	Control	45	0	1	-475	175	180	-300	125	180	-562.5	-362.5	200	8	7
	Control	46	0	1	-375	75	100	-375	100	80	-412.5	-425	12.5	14	17
	Control	46	0	1	-100	0		-125	0		-100	-125	25	12	13
	Control	46	0	1.75	-350	50	175	-325	100	180	-375	-375	0	14	15
	Control	46	0	2.75	-950	200	180	-1025	225	180	-1050	-1137.5	87.5	16	14
	Control	46	0	1	0	50	100	25	0		-25	25	50	12	10
	Control	46	0	1	-375	75	100	-375	100	80	-412.5	-425	12.5	14	17
	Control	46	0	1.5	-250	125	180	-225	50	170	-312.5	-250	62.5	10	10
	Control	47	0	1	0	0		0	0		0	0	0	14	15
	Control	47	0	1.25	-500	50	170	-675	50	10	-525	-700	175	16	17
	Control	47	0	0.75	-450	0		-450	0		-450	-450	0	20	19
	Control	47	0	1.5	-350	50	10	-300	0		-375	-300	75	21	20
	Control	48	0	1.75	-875	125	180	-800	150	5	-937.5	-875	62.5	19	14
	Control	48	0	1.25	-475	25	95	-500	25	25	-487.5	-512.5	25	14	14
	Control	48	0	1.5	-475	75	80	-475	75	130	-512.5	-512.5	0	14	14
	Control	49	0	1.5	-250	50	80	-325	0		-275	-325	50	19	19
	Control	49	0	2	-75	0		-125	75	90	-75	-162.5	87.5	15	15
	Control	50	0	2	25	75	100	-25	75	180	-12.5	-62.5	50	15	12
	Control	50	0	2	-425	100	5	-400	0		-475	-400	75	19	20
	Control	50	0	1.75	-575	75	170	-700	50	180	-612.5	-725	112.5	9	9
	Control	50	0	2	-700	25	100	-650	0		-712.5	-650	62.5	12	12
	Control	50	0	2	50	175	85	0	150	85	-37.5	-75	37.5	13	12
	Control	51	0	1.75	-325	75	45	-325	50	120	-362.5	-350	12.5	16	13
	Control	51	0	2	-600	125	180	-500	125	180	-662.5	-562.5	100	11	10
	Control	52	0	2.5	-875	150	15	-750	75	135	-950	-787.5	162.5	18	13
	Control	52	0	2	25	250	90	50	250	90	-100	-75	25	18	18
	Control	52	0	2.5	-850	75	5	-850	75	5	-887.5	-887.5	0	11	12
	Control	53	0	2.25	150	50	105	125	50	90	125	100	25	16	19
	Control	53	0	1.75	-425	0		-425	50	85	-425	-450	25	12	14
	Control	54	0	1.25	-1200	100	90	-1200	150	120	-1250	-1275	25	15	15
	Control	54	0	2.5	-950	75	20	-1350	50	90	-987.5	-1375	387.5	14	13
	Control	54	0	2.25	-400	125	10	-425	125	180	-462.5	-487.5	25	10	10
	Control	54	0	2.25	50	125	85	50	50	105	-12.5	25	37.5	8	8
	Control	54	0	2.25	50	125	85	50	50	105	-12.5	25	37.5	8	8
	Control	54	0	2.75	-150	50	60	-250	0		-175	-250	75	11	11
	Control	54	0	2.5	-350	75	180	-300	175	180	-387.5	-387.5	0	11	10
	Control	55	0	2	25	0		75	0		25	75	50	17	16
	Control	55	0	2.5	-850	50	125	-700	175	180	-875	-787.5	87.5	15	15
	Control	56	0	2.25	-725	0		-700	50	110	-725	-725	0	15	15
	Control	58	0	2.5	-650	50	70	-650	25	70	-675	-662.5	12.5	16	14
	Control	59	0	2.25	-525	25	10	-500	75	165	-537.5	-537.5	0	12	12
	Control	64	0	3	-300	0		-275	50	110	-300	-300	0	14	15
	Control	65	0	3	-100	50	90	-100	50	70	-125	-125	0	16	15
	Control	66	0	3	-950	0		-1000	0		-950	-1000	50
	Control	67	0	3	-225	0		-250	0		-225	-250	25	14	15
	Control	67	0	3	-125	75	90	-50	75	95	-162.5	-87.5	75	18	19
	Control	68	0	3	-650	175	15	-550	150	180	-737.5	-625	112.5	18	14
	Control	69	0	3	-425	50	10	-225	100	160	-450	-275	175	16	15
	Control	46	0	1.25	-750	100	15	-875	25	15	-800	-887.5	87.5	12	12
	Control	46	0	0	-800	75	20	-775	100	170	-837.5	-825	12.5	14	15
	Control	47	0	1.5	-675	0		-650	50	160	-675	-675	0	14	13
	Control	60	0	2.75	-175	100	170	0	0		-225	0	225	14	13
	Control	45	0	1.5	-450	25	15	-425	150	165	-462.5	-500	37.5	19	19
	Control	67	0	3	-475	150	70	-375	125	125	-550	-437.5	112.5	14	12
	Control	41	1	0.25	0	25	180	0	0		-12.5	0	12.5	14	13
	Control	41	1	0	0	0		0	0		0	0	0	13	13
	Control	42	1	0	-375	75	175	-475	25	15	-412.5	-487.5	75	17	18
	Control	44	1	0.75	75	75	85	25	0		37.5	25	12.5	11	11
	Control	44	1	0.75	-300	0		-300	0		-300	-300	0	12	13
	Control	56	1	2.5	25	50	90	0	50	85	0	-25	25	12	11
	Control	56	1	2.25	-400	100	90	-375	50	100	-450	-400	50	15	15
	Control	42	1	1.25	-125	0		-100	50	70	-125	-125	0	14	13
	Control	43	1	0	-325	75	180	-200	75	5	-362.5	-237.5	125	20	21
	Control	43	1	0.5	-775	75	10	-650	125	165	-812.5	-712.5	100	15	14
	Control	44	1	1.5	-1775	125	50	-1400	100	175	-1837.5	-1450	387.5	18	18
	Control	44	1	1	-725	100	172	-500	150	3	-775	-575	200	17	20
	Control	48	1	2.25	-225	200	100	-150	225	95	-325	-262.5	62.5	13	14
	Control	48	1	1.75	-625	150	180	-800	100	180	-700	-850	150	16	15
	Control	49	1	1.25	-250	0		-25	0		-250	-25	225	13	12
	Control	55	1	2	-625	0		-500	75	90	-625	-537.5	87.5	14	14
	Control	56	1	2.5	-525	200	175	-450	275	5	-625	-587.5	37.5	16	15
	Control	56	1	2.5	-525	200	175	-450	275	5	-625	-587.5	37.5	16	15
	Control	66	1	3	150	150	85	125	175	105	75	37.5	37.5	15	15
	Control	68	1	3	-350	50	100	-400	25	115	-375	-412.5	37.5	12	12
	Control	42	1	0.5	-250	0		-250	0		-250	-250	0	12	12
	Control	43	1	0.75	0	375	180	0	300	180	-187.5	-150	37.5	10	9
	Control	44	1	0	-250	75	180	-175	100	140	-287.5	-225	62.5	17	15
	Control	45	1	0.75	-450	75	50	-425	25	120	-487.5	-437.5	50	13	13
	Control	47	1	1.5	-75	50	85	-25	25	105	-100	-37.5	62.5	18	18
	Control	50	1	2	-275	75	10	-100	25	143	-312.5	-112.5	200	19	20
	Control	50	1	1.75	-850	75	95	-850	75	90	-887.5	-887.5	0	15	13
	Control	50	1	1.5	-650	0		-625	25	175	-650	-637.5	12.5	9	8
	Control	51	1	1.75	-750	75	90	-700	75	95	-787.5	-737.5	50	14	14
	Control	51	1	1.5	-325	0		-450	75	180	-325	-487.5	162.5	17	18
	Control	52	1	1.5	-575	0		-425	0		-575	-425	150	12	11
	Control	67	1	3	125	25	95	175	50	90	112.5	150	37.5	16	17
	Control	69	1	3	225	125	90	225	150	85	162.5	150	12.5	14	12
	Control	41	1	0	-725	50	145	-650	50	10	-750	-675	75	22	19
	Control	45	1	0.75	0	50	180	0	50	165	-25	-25	0	10	9
	Control	45	1	1.5	425	0		425	25	150	425	412.5	12.5	16	14
	Control	45	1	1.25	-150	175	90	-325	175	90	-237.5	-412.5	175	11	9
	Control	45	1	1.5	-725	0		-800	25	170	-725	-812.5	87.5	13	14
	Control	45	1	1.25	-75	0		50	0		-75	50	125	8	8
	Control	45	1	1	-350	50	100	-325	50	15	-375	-350	25	11	15
	Control	45	1	0.75	-250	100	165	50	150	170	-300	-25	275	13	16
	Control	45	1	1.25	-375	0		-375	0		-375	-375	0	13	14
	Control	46	1	1.75	-500	125	80	-575	100	80	-562.5	-625	62.5	17	15
	Control	46	1	1	-400	0		-375	50	40	-400	-400	0	20	16
	Control	47	1	1.5	-700	50	120	-375	125	25	-725	-437.5	287.5	16	14
	Control	47	1	2	-200	75	85	-175	50	90	-237.5	-200	37.5	15	13
	Control	47	1	1	25	25	40	25	25	170	12.5	12.5	0	14	14
	Control	47	1	1.5	-325	100	90	-275	50	85	-375	-300	75	14	13
	Control	47	1	2	-450	50	180	-375	100	180	-475	-425	50	15	18
	Control	47	1	1.25	-375	0		-425	0		-375	-425	50	15	14
	Control	47	1	1.5	-100	50	175	-50	0		-125	-50	75
	Control	47	1	0.75	-175	25	90	-175	100	80	-187.5	-225	37.5	16	16
	Control	47	1	1.75	-75	0		-75	0		-75	-75	0	21	17
	Control	47	1	1.25	50	0		225	50	10	50	200	150	13	10
	Control	48	1	1.75	-725	0		-675	25	170	-725	-687.5	37.5	12	14
	Control	48	1	1.75	-325	25	175	-300	0		-337.5	-300	37.5	12	10
	Control	48	1	1	-175	50	70	-200	25	90	-200	-212.5	12.5	14	16
	Control	48	1	2	-950	75	60	-1025	25	120	-987.5	-1037.5	50	13	13
	Control	49	1	1.75	150	50	90	125	25	110	125	112.5	12.5	18	17
	Control	50	1	2	-500	175	180	-650	450	5	-587.5	-875	287.5	17	13
	Control	51	1	2.25	25	175	80	-25	100	95	-62.5	-75	12.5	15	16
	Control	51	1	2	-925	0		-825	50	155	-925	-850	75	13	13
	Control	51	1	2	-600	175	15	-625	50	10	-687.5	-650	37.5	16	16
	Control	51	1	2.25	-475	0		-425	75	90	-475	-462.5	12.5	14	14
	Control	51	1	1.75	-200	75	70	-200	125	85	-237.5	-262.5	25	14	12
	Control	51	1	1.75	-50	100	90	-25	50	80	-100	-50	50	15	15
	Control	51	1	2.5	-150	0		-125	0		-150	-125	25	13	13
	Control	52	1	1.75	0	50	100	0	50	80	-25	-25	0	18	16
	Control	52	1	1.5	-350	50	160	-300	50	30	-375	-325	50	13	12
	Control	52	1	2	-550	175	180	-500	150	5	-637.5	-575	62.5	18	17
	Control	52	1	2.25	-425	25	100	-400	25	90	-437.5	-412.5	25	21	21
	Control	53	1	2.25	-500	0		-500	0		-500	-500	0	16	14
	Control	53	1	2.25	-325	0		-425	0		-325	-425	100	15	16
	Control	54	1	2.5	-525	50	10	-325	50	170	-550	-350	200	13	12
	Control	54	1	2.25	-100	100	95	-75	125	85	-150	-137.5	12.5	13	14
	Control	55	1	2.5	-575	100	10	-400	125	175	-625	-462.5	162.5	17	19
	Control	55	1	1.75	25	225	100	50	100	80	-87.5	0	87.5	12	12
	Control	55	1	2	-400	50	90	-425	50	80	-425	-450	25	10	11
	Control	55	1	1.5	-475	0		-425	0		-475	-425	50	15	16
	Control	56	1	2	100	150	90	125	175	90	25	37.5	12.5	19	19
	Control	57	1	2.75	-450	50	70	-325	225	180	-475	-437.5	37.5	14	14
	Control	57	1	3	-100	50	70	-75	50	90	-125	-100	25	15	15
	Control	58	1	2.5	-350	75	30	-400	75	160	-387.5	-437.5	50	12	16
	Control	59	1	2.5	-125	50	80	-125	100	90	-150	-175	25	19	17
	Control	59	1	2.75	-675	0		-675	0		-675	-675	0	12	11
	Control	60	1	1	-25	0		50	0		-25	50	75	15	13
	Control	61	1	3	250	350	80	200	100	100	75	150	75	14	14
	Control	63	1	2.5	-600	0		-475	0		-600	-475	125	12	14
	Control	63	1	3	-225	125	80	-200	75	80	-287.5	-237.5	50	14	14
	Control	63	1	3	225	50	80	125	25	100	200	112.5	87.5	12	15
	Control	63	1	3	-350	150	20	-475	125	150	-425	-537.5	112.5	16	16
	Control	64	1	2.5	175	150	90	150	100	80	100	100	0	11	11
	Control	64	1	3	150	100	90	175	125	95	100	112.5	12.5	22	20
	Control	65	1	3	125	175	75	175	225	90	37.5	62.5	25	10	17
	Control	67	1	2.5	-300	150	40	-375	75	150	-375	-412.5	37.5	16	15
	Control	68	1	3	-75	25	110	-175	25	75	-87.5	-187.5	100	14	12
	Control	68	1	3	-625	0		-650	100	55	-625	-700	75	19	19
	Control	45	1	2	-25	25	120	0	25	85	-37.5	-12.5	25	13	13
	Control	52	1	2.25	-350	75	10	-350	25	30	-387.5	-362.5	25	16	15
	Control	53	1	2.5	-375	50	135	-350	0		-400	-350	50	13	15
	Control	57	1	3	-350	25	40	-400	100	100	-362.5	-450	87.5	14	16
	Control	64	1	3	-825	0		-750	50	10	-825	-775	50	11	13
	Control	53	1	2.25	-550	75	5	-600	50	165	-587.5	-625	37.5	15	15
